# Supplementary material for: Clinical and Molecular Spectrum of DDX41 Variants in Korean Patients with Hematologic Malignancies
Source: J Clin Med. 2025 Nov 11;14(22):7999. doi: 10.3390/jcm14227999 (PMC12653579; doi:10.3390/jcm14227999)
Supplement: Supplementary file 1 [file jcm-14-07999-s001.zip]

Archive with 1 entries (1 files):
- jcm-3893505-supplementary.pdf
